# Supplementary material for: Clinical Protocol to Prevent Thrombogenic Effect of Liver-Derived Mesenchymal Cells for Cell-Based Therapies
Source: Cells. 2019 Aug 7;8(8):846. doi: 10.3390/cells8080846 (PMC6721739; doi:10.3390/cells8080846)
Supplement: Supplementary file 1 [file cells-08-00846-s001.zip]

Archive with 11 entries (7 files):
- cells-555137-supplementary-english-layout-/
- cells-555137-supplementary-english-layout-/supplementary data CELLS/
- cells-555137-supplementary-english-layout-/supplementary data CELLS/Supplementary data.pdf
- cells-555137-supplementary-english-layout-/supplementary data CELLS/Video 1 (Converted).mov
- cells-555137-supplementary-english-layout-/supplementary data CELLS/video 2 control (Converted).mov
- cells-555137-supplementary-english-layout-/__MACOSX/
- cells-555137-supplementary-english-layout-/__MACOSX/supplementary data CELLS/
- cells-555137-supplementary-english-layout-/__MACOSX/supplementary data CELLS/._Supplementary data.docx
- cells-555137-supplementary-english-layout-/__MACOSX/supplementary data CELLS/._Video 1 (Converted).mov
- cells-555137-supplementary-english-layout-/__MACOSX/supplementary data CELLS/._video 2 control (Converted).mov
- cells-555137-supplementary-english-layout-/__MACOSX/supplementary data CELLS/._~$pplementary data.docx
